# Supplementary material for: The Ciidae (Coleoptera) of New Brunswick, Canada: New records and new synonyms
Source: Zookeys. 2016 Mar 24;(573):339–66. doi: 10.3897/zookeys.573.7445 (PMC4829931; doi:10.3897/zookeys.573.7445)
Supplement: XML Treatment for Dolichocis laricinus [file zookeys.573.7445-treatment11.xml]

<!DOCTYPE tp:taxon-treatment
  PUBLIC "-//TaxonX//DTD Taxonomic Treatment Publishing DTD v0 20100105//EN" "tax-treatment-NSO.dtd">
<tp:taxon-treatment xmlns:tp="http://www.plazi.org/taxpub"><tp:treatment-meta><kwd-group><label>Taxon classification</label><kwd><named-content content-type="kingdom">Animalia</named-content></kwd><kwd><named-content content-type="order">Coleoptera</named-content></kwd><kwd><named-content content-type="family">Ciidae</named-content></kwd></kwd-group><mixed-citation publication-type="journal"><person-group><name><surname>Lopes-Andrade</surname><given-names>Cristiano</given-names></name><name><surname>Webster</surname><given-names>Reginald P.</given-names></name><name><surname>Webster</surname><given-names>Vincent L.</given-names></name><name><surname>Alderson</surname><given-names>Chantelle A.</given-names></name><name><surname>Hughes</surname><given-names>Cory C.</given-names></name><name><surname>Sweeney</surname><given-names>Jon D.</given-names></name></person-group><article-title>The <tp:taxon-name><tp:taxon-name-part taxon-name-part-type="family">Ciidae</tp:taxon-name-part></tp:taxon-name> (<tp:taxon-name><tp:taxon-name-part taxon-name-part-type="order">Coleoptera</tp:taxon-name-part></tp:taxon-name>) of New Brunswick, Canada: New records and new synonyms</article-title><source>Zookeys</source><day>24</day><month>3</month><year>2016</year><volume>2016</volume><issue>573</issue><fpage>339</fpage><lpage>366</lpage><pub-id pub-id-type="doi">10.3897/zookeys.573.7445</pub-id></mixed-citation></tp:treatment-meta><tp:nomenclature><tp:taxon-name>
                  <tp:taxon-name-part taxon-name-part-type="genus">Dolichocis</tp:taxon-name-part>
                  <tp:taxon-name-part taxon-name-part-type="species">laricinus</tp:taxon-name-part>
                </tp:taxon-name><tp:taxon-authority>(Mellié, 1849)*</tp:taxon-authority><tp:taxon-status xmlns:xlink="http://www.w3.org/1999/xlink" xlink:type="simple">new to New Brunswick</tp:taxon-status><xref ref-type="fig" rid="F3">Fig. 10</xref><!--PageBreak--><tp:nomenclature-citation-list><tp:nomenclature-citation><tp:taxon-name><tp:taxon-name-part taxon-name-part-type="genus">Ennearthron</tp:taxon-name-part> <tp:taxon-name-part taxon-name-part-type="species">laricinum</tp:taxon-name-part></tp:taxon-name><comment> Mellié, 1849: 355, pl. 12, fig. 3</comment></tp:nomenclature-citation><tp:nomenclature-citation><tp:taxon-name><tp:taxon-name-part taxon-name-part-type="genus">Dolichocis</tp:taxon-name-part> <tp:taxon-name-part taxon-name-part-type="species">indistinctus</tp:taxon-name-part></tp:taxon-name><comment> Hatch, 1962: 234, <bold>new synonym</bold></comment></tp:nomenclature-citation><!--PageBreak--></tp:nomenclature-citation-list></tp:nomenclature><tp:treatment-sec sec-type="material"><title>Material examined.</title><p>
                  <bold>New Brunswick, Kent Co.</bold>, Kouchibouguac National Park, <named-content xmlns:xlink="http://www.w3.org/1999/xlink" content-type="dwc:verbatimCoordinates" xlink:type="simple">46.8072°N, 64.9100°W</named-content>, <named-content xmlns:xlink="http://www.w3.org/1999/xlink" content-type="date" xlink:type="simple">12–14.VI.2015</named-content>, <named-content xmlns:xlink="http://www.w3.org/1999/xlink" content-type="date" xlink:type="simple">7–22.VII.2015</named-content>, C. Alderson &amp; V. Webster // Jackpine forest, Lindgren funnel traps, 1 m high (1, <abbrev xmlns:xlink="http://www.w3.org/1999/xlink" content-type="institution" xlink:title="Atlantic Forestry Centre, Fredericton, New Brunswick, Canada" xlink:type="simple">AFC</abbrev>; 1, <abbrev xmlns:xlink="http://www.w3.org/1999/xlink" content-type="institution" xlink:title="Reginald P. Webster Collection, Charters Settlement, New Brunswick, Canada" xlink:type="simple">RWC</abbrev>). <bold>Northumberland Co.</bold>, ca, 2.5 km W of Sevogle, <named-content xmlns:xlink="http://www.w3.org/1999/xlink" content-type="dwc:verbatimCoordinates" xlink:type="simple">47.0876°N, 65.8613°W</named-content>, <named-content xmlns:xlink="http://www.w3.org/1999/xlink" content-type="date" xlink:type="simple">28.V–11.VI.2013</named-content>, <named-content xmlns:xlink="http://www.w3.org/1999/xlink" content-type="date" xlink:type="simple">11–26.VI.2013</named-content>, <named-content xmlns:xlink="http://www.w3.org/1999/xlink" content-type="date" xlink:type="simple">10–24.VI.2014</named-content>, <named-content xmlns:xlink="http://www.w3.org/1999/xlink" content-type="date" xlink:type="simple">24.VI–9.VII.2014</named-content>, C. Alderson &amp; V. Webster // Old <italic><tp:taxon-name><tp:taxon-name-part taxon-name-part-type="genus">Pinus</tp:taxon-name-part> <tp:taxon-name-part taxon-name-part-type="species">banksiana</tp:taxon-name-part></tp:taxon-name></italic> stand, Lindgren funnel traps (1, <abbrev xmlns:xlink="http://www.w3.org/1999/xlink" content-type="institution" xlink:title="Coleção Entomológica do Laboratório de Sistemática e Biologia de Coleoptera, Universidade Federal de Viçosa, Viçosa, Minas Gerais, Brasil" xlink:type="simple">CELC</abbrev>; 4, <abbrev xmlns:xlink="http://www.w3.org/1999/xlink" content-type="institution" xlink:title="Reginald P. Webster Collection, Charters Settlement, New Brunswick, Canada" xlink:type="simple">RWC</abbrev>). <bold>York Co.</bold>, Keswick Ridge, <named-content xmlns:xlink="http://www.w3.org/1999/xlink" content-type="dwc:verbatimCoordinates" xlink:type="simple">45.9962°N, 66.8781°W</named-content>, <named-content xmlns:xlink="http://www.w3.org/1999/xlink" content-type="date" xlink:type="simple">19.V–3.VI.2015</named-content>, C. Alderson &amp; V. Webster // Mixed forest, Lindgren funnel trap 1 m high under trees (1, <abbrev xmlns:xlink="http://www.w3.org/1999/xlink" content-type="institution" xlink:title="Reginald P. Webster Collection, Charters Settlement, New Brunswick, Canada" xlink:type="simple">RWC</abbrev>).</p></tp:treatment-sec><tp:treatment-sec sec-type="Distribution in Canada and Alaska"><title>Distribution in Canada and Alaska.</title><p>
                  <abbrev xmlns:xlink="http://www.w3.org/1999/xlink" xlink:title="British Columbia" xlink:type="simple">BC</abbrev>, <abbrev xmlns:xlink="http://www.w3.org/1999/xlink" xlink:title="Quebec" xlink:type="simple">QC</abbrev>, <bold><abbrev xmlns:xlink="http://www.w3.org/1999/xlink" xlink:title="New Brunswick" xlink:type="simple">NB</abbrev></bold> (<xref ref-type="bibr" rid="B3">Bousquet et al. 2013</xref>). All new records of <italic><tp:taxon-name><tp:taxon-name-part taxon-name-part-type="genus">Dolichocis</tp:taxon-name-part> <tp:taxon-name-part taxon-name-part-type="species">laricinus</tp:taxon-name-part></tp:taxon-name></italic> (Mellié) from <abbrev xmlns:xlink="http://www.w3.org/1999/xlink" xlink:title="New Brunswick" xlink:type="simple">NB</abbrev> were based on specimens captured in Lindgren funnel traps. This species is currently known from three localities in <abbrev xmlns:xlink="http://www.w3.org/1999/xlink" xlink:title="New Brunswick" xlink:type="simple">NB</abbrev>. Specimens were captured in jack pine forests (<italic><tp:taxon-name><tp:taxon-name-part taxon-name-part-type="genus">Pinus</tp:taxon-name-part> <tp:taxon-name-part taxon-name-part-type="species">banksiana</tp:taxon-name-part></tp:taxon-name></italic> Lamb.) at two localities and a mixed forest. These are the first records of this species from the Maritime Provinces.</p></tp:treatment-sec><tp:treatment-sec sec-type="Taxonomic notes"><title>Taxonomic notes.</title><p>The genus <italic><tp:taxon-name><tp:taxon-name-part taxon-name-part-type="genus">Dolichocis</tp:taxon-name-part></tp:taxon-name></italic> Dury has only four species: <italic><tp:taxon-name><tp:taxon-name-part taxon-name-part-type="genus">Dolichocis</tp:taxon-name-part> <tp:taxon-name-part taxon-name-part-type="species">indistinctus</tp:taxon-name-part></tp:taxon-name></italic> Hatch and <italic><tp:taxon-name><tp:taxon-name-part taxon-name-part-type="genus">Dolichocis</tp:taxon-name-part> <tp:taxon-name-part taxon-name-part-type="species">manitoba</tp:taxon-name-part></tp:taxon-name></italic> Dury from North America, the Eurasian <italic><tp:taxon-name><tp:taxon-name-part taxon-name-part-type="genus">Dolichocis</tp:taxon-name-part> <tp:taxon-name-part taxon-name-part-type="species">laricinus</tp:taxon-name-part></tp:taxon-name></italic> (Mellié), and <italic><tp:taxon-name><tp:taxon-name-part taxon-name-part-type="genus">Dolichocis</tp:taxon-name-part> <tp:taxon-name-part taxon-name-part-type="species">yuasai</tp:taxon-name-part></tp:taxon-name></italic> (Chûjô) from Japan. The possible synonomy of <italic><tp:taxon-name><tp:taxon-name-part taxon-name-part-type="genus">Dolichocis</tp:taxon-name-part> <tp:taxon-name-part taxon-name-part-type="species">indistinctus</tp:taxon-name-part></tp:taxon-name></italic> Hatch and <italic><tp:taxon-name><tp:taxon-name-part taxon-name-part-type="genus">Dolichocis</tp:taxon-name-part> <tp:taxon-name-part taxon-name-part-type="species">laricinus</tp:taxon-name-part></tp:taxon-name></italic> was first proposed by <xref ref-type="bibr" rid="B15">Lawrence (1971)</xref>. The type locality of <italic><tp:taxon-name><tp:taxon-name-part taxon-name-part-type="genus">Dolichocis</tp:taxon-name-part> <tp:taxon-name-part taxon-name-part-type="species">indistinctus</tp:taxon-name-part></tp:taxon-name></italic> (Stanley, <abbrev xmlns:xlink="http://www.w3.org/1999/xlink" xlink:title="British Columbia" xlink:type="simple">BC</abbrev>) is close to the northwestern coast, but the species has a broad distribution in North America, and there is currently no doubt about its identification. The type locality of <italic><tp:taxon-name><tp:taxon-name-part taxon-name-part-type="genus">Dolichocis</tp:taxon-name-part> <tp:taxon-name-part taxon-name-part-type="species">laricinus</tp:taxon-name-part></tp:taxon-name></italic> is Paris (France), and specimens from Poland and France were available for comparison. A male <italic><tp:taxon-name><tp:taxon-name-part taxon-name-part-type="genus">Dolichocis</tp:taxon-name-part> <tp:taxon-name-part taxon-name-part-type="species">indistinctus</tp:taxon-name-part></tp:taxon-name></italic> from <abbrev xmlns:xlink="http://www.w3.org/1999/xlink" xlink:title="New Brunswick" xlink:type="simple">NB</abbrev> was dissected, and its aedeagus is exactly the same as in European specimens of <italic><tp:taxon-name><tp:taxon-name-part taxon-name-part-type="genus">Dolichocis</tp:taxon-name-part> <tp:taxon-name-part taxon-name-part-type="species">laricinus</tp:taxon-name-part></tp:taxon-name></italic>. Specimens of <italic><tp:taxon-name><tp:taxon-name-part taxon-name-part-type="genus">Dolichocis</tp:taxon-name-part> <tp:taxon-name-part taxon-name-part-type="species">manitoba</tp:taxon-name-part></tp:taxon-name></italic> were also examined and dissected, confirming that its male genitalia are quite distinct from those of <italic><tp:taxon-name><tp:taxon-name-part taxon-name-part-type="genus">Dolichocis</tp:taxon-name-part> <tp:taxon-name-part taxon-name-part-type="species">indistinctus</tp:taxon-name-part></tp:taxon-name></italic> and <italic><tp:taxon-name><tp:taxon-name-part taxon-name-part-type="genus">Dolichocis</tp:taxon-name-part> <tp:taxon-name-part taxon-name-part-type="species">laricinus</tp:taxon-name-part></tp:taxon-name></italic>. Unfortunately, no <italic><tp:taxon-name><tp:taxon-name-part taxon-name-part-type="genus">Dolichocis</tp:taxon-name-part> <tp:taxon-name-part taxon-name-part-type="species">yuasai</tp:taxon-name-part></tp:taxon-name></italic> were available, and no opinion can be given on this species. As <italic><tp:taxon-name><tp:taxon-name-part taxon-name-part-type="genus">Dolichocis</tp:taxon-name-part> <tp:taxon-name-part taxon-name-part-type="species">indistinctus</tp:taxon-name-part></tp:taxon-name></italic> is well within the morphological limits of <italic><tp:taxon-name><tp:taxon-name-part taxon-name-part-type="genus">Dolichocis</tp:taxon-name-part> <tp:taxon-name-part taxon-name-part-type="species">laricinus</tp:taxon-name-part></tp:taxon-name></italic>, we propose their synonymy. The species has a Holarctic distribution. In North America, it occurs on the same host fungi of <italic><tp:taxon-name><tp:taxon-name-part taxon-name-part-type="genus">Dolichocis</tp:taxon-name-part> <tp:taxon-name-part taxon-name-part-type="species">manitoba</tp:taxon-name-part></tp:taxon-name></italic> Dury, but <italic><tp:taxon-name><tp:taxon-name-part taxon-name-part-type="genus">Dolichocis</tp:taxon-name-part> <tp:taxon-name-part taxon-name-part-type="species">laricinus</tp:taxon-name-part></tp:taxon-name></italic> appears to be much rarer (<xref ref-type="bibr" rid="B15">Lawrence 1971</xref>).</p></tp:treatment-sec><tp:treatment-sec><!--Section generated to contain objects referenced in tp:taxon-treatment.--><fig id="F3" position="float" orientation="portrait"><label>Figures 10–16.</label><caption><p>Dorsal view of species from New Brunswick, Canada. <bold>10</bold> <italic><tp:taxon-name><tp:taxon-name-part taxon-name-part-type="genus">Dolichocis</tp:taxon-name-part> <tp:taxon-name-part taxon-name-part-type="species">laricinus</tp:taxon-name-part></tp:taxon-name></italic> (Mellié) <bold>11</bold> <italic><tp:taxon-name><tp:taxon-name-part taxon-name-part-type="genus">Dolichocis</tp:taxon-name-part> <tp:taxon-name-part taxon-name-part-type="species">manitoba</tp:taxon-name-part></tp:taxon-name></italic> Dury <bold>12</bold> <italic><tp:taxon-name><tp:taxon-name-part taxon-name-part-type="genus">Hadreule</tp:taxon-name-part> <tp:taxon-name-part taxon-name-part-type="species">elongatula</tp:taxon-name-part></tp:taxon-name></italic> (Gyllenhal) <bold>13</bold> <italic><tp:taxon-name><tp:taxon-name-part taxon-name-part-type="genus">Malacocis</tp:taxon-name-part> <tp:taxon-name-part taxon-name-part-type="species">brevicollis</tp:taxon-name-part></tp:taxon-name></italic> (Casey) <bold>14</bold> <italic><tp:taxon-name><tp:taxon-name-part taxon-name-part-type="genus">Orthocis</tp:taxon-name-part> <tp:taxon-name-part taxon-name-part-type="species">punctatus</tp:taxon-name-part></tp:taxon-name></italic> (Mellié) <bold>15</bold> <italic><tp:taxon-name><tp:taxon-name-part taxon-name-part-type="genus">Plesiocis</tp:taxon-name-part> <tp:taxon-name-part taxon-name-part-type="species">cribrum</tp:taxon-name-part></tp:taxon-name></italic> Casey <bold>16</bold> <italic><tp:taxon-name><tp:taxon-name-part taxon-name-part-type="genus">Octotemnus</tp:taxon-name-part> <tp:taxon-name-part taxon-name-part-type="species">glabriculus</tp:taxon-name-part></tp:taxon-name></italic> (Gyllenhal). Scale bar: 1 mm.</p></caption><graphic xmlns:xlink="http://www.w3.org/1999/xlink" xlink:href="zookeys-573-339-g003.jpg" position="float" orientation="portrait" xlink:type="simple" id="oo_82473.jpg"/></fig></tp:treatment-sec><ref-list><ref id="B3"><mixed-citation xmlns:xlink="http://www.w3.org/1999/xlink" xlink:type="simple">
          <person-group><name name-style="western"><surname>Bousquet</surname><given-names>Y</given-names></name><name name-style="western"><surname>Bouchard</surname><given-names>P</given-names></name><name name-style="western"><surname>Davies</surname><given-names>AE</given-names></name><name name-style="western"><surname>Sikes</surname><given-names>D</given-names></name></person-group> (<year>2013</year>) <source>Checklist of beetles (<tp:taxon-name><tp:taxon-name-part taxon-name-part-type="order">Coleoptera</tp:taxon-name-part></tp:taxon-name>) of Canada and Alaska.</source> <series>Pensoft Series Faunistica</series> <issue>No. 109</issue>, <publisher-loc>Sofia-Moscow</publisher-loc>, <size units="page">402 pp</size>.</mixed-citation></ref><ref id="B15"><mixed-citation xmlns:xlink="http://www.w3.org/1999/xlink" xlink:type="simple">
          <person-group><name name-style="western"><surname>Lawrence</surname><given-names>JF</given-names></name></person-group> (<year>1971</year>) <article-title>Revision of the North American <tp:taxon-name><tp:taxon-name-part taxon-name-part-type="family">Ciidae</tp:taxon-name-part></tp:taxon-name> (<tp:taxon-name><tp:taxon-name-part taxon-name-part-type="order">Coleoptera</tp:taxon-name-part></tp:taxon-name>).</article-title> <source>Bulletin of the Museum of Comparative Zoology</source> <volume>142</volume>: <fpage>419</fpage>–<lpage>522</lpage>.</mixed-citation></ref></ref-list></tp:taxon-treatment>
