# Supplementary material for: The Ciidae (Coleoptera) of New Brunswick, Canada: New records and new synonyms
Source: Zookeys. 2016 Mar 24;(573):339–66. doi: 10.3897/zookeys.573.7445 (PMC4829931; doi:10.3897/zookeys.573.7445)
Supplement: XML Treatment for Hadreule elongatula [file zookeys.573.7445-treatment13.xml]

<!DOCTYPE tp:taxon-treatment
  PUBLIC "-//TaxonX//DTD Taxonomic Treatment Publishing DTD v0 20100105//EN" "tax-treatment-NSO.dtd">
<tp:taxon-treatment xmlns:tp="http://www.plazi.org/taxpub"><tp:treatment-meta><kwd-group><label>Taxon classification</label><kwd><named-content content-type="kingdom">Animalia</named-content></kwd><kwd><named-content content-type="order">Coleoptera</named-content></kwd><kwd><named-content content-type="family">Ciidae</named-content></kwd></kwd-group><mixed-citation publication-type="journal"><person-group><name><surname>Lopes-Andrade</surname><given-names>Cristiano</given-names></name><name><surname>Webster</surname><given-names>Reginald P.</given-names></name><name><surname>Webster</surname><given-names>Vincent L.</given-names></name><name><surname>Alderson</surname><given-names>Chantelle A.</given-names></name><name><surname>Hughes</surname><given-names>Cory C.</given-names></name><name><surname>Sweeney</surname><given-names>Jon D.</given-names></name></person-group><article-title>The <tp:taxon-name><tp:taxon-name-part taxon-name-part-type="family">Ciidae</tp:taxon-name-part></tp:taxon-name> (<tp:taxon-name><tp:taxon-name-part taxon-name-part-type="order">Coleoptera</tp:taxon-name-part></tp:taxon-name>) of New Brunswick, Canada: New records and new synonyms</article-title><source>Zookeys</source><day>24</day><month>3</month><year>2016</year><volume>2016</volume><issue>573</issue><fpage>339</fpage><lpage>366</lpage><pub-id pub-id-type="doi">10.3897/zookeys.573.7445</pub-id></mixed-citation></tp:treatment-meta><tp:nomenclature><tp:taxon-name>
                  <tp:taxon-name-part taxon-name-part-type="genus">Hadreule</tp:taxon-name-part>
                  <tp:taxon-name-part taxon-name-part-type="species">elongatula</tp:taxon-name-part>
                </tp:taxon-name><tp:taxon-authority>(Gyllenhal, 1827)†</tp:taxon-authority><xref ref-type="fig" rid="F3">Fig. 12</xref><!--PageBreak--><!--PageBreak--></tp:nomenclature><tp:treatment-sec sec-type="material"><title>Material examined.</title><p>
                  <bold>New Brunswick, Northumberland Co.</bold>, Ludlow, <named-content xmlns:xlink="http://www.w3.org/1999/xlink" content-type="date" xlink:type="simple">6.VI-31.VII.1967</named-content>, <named-content xmlns:xlink="http://www.w3.org/1999/xlink" content-type="date" xlink:type="simple">21.VI.1968</named-content>, <named-content xmlns:xlink="http://www.w3.org/1999/xlink" content-type="date" xlink:type="simple">2.VII.1968</named-content>, D. P. Pielou, Ex: <italic><tp:taxon-name><tp:taxon-name-part taxon-name-part-type="genus">Polyporus</tp:taxon-name-part> <tp:taxon-name-part taxon-name-part-type="species">betulinus</tp:taxon-name-part></tp:taxon-name></italic> (24, <named-content xmlns:xlink="http://www.w3.org/1999/xlink" content-type="dwc:institutional_code" xlink:type="simple">CNC</named-content>); ca. 2.5 km W of Sevogle, <named-content xmlns:xlink="http://www.w3.org/1999/xlink" content-type="dwc:verbatimCoordinates" xlink:type="simple">47.0876°N, 65.8613°W</named-content>, <named-content xmlns:xlink="http://www.w3.org/1999/xlink" content-type="date" xlink:type="simple">28.V–11.VI.2013</named-content>, <named-content xmlns:xlink="http://www.w3.org/1999/xlink" content-type="date" xlink:type="simple">11–26.VI.2013</named-content>, C. Alderson &amp; V. Webster // Old <italic><tp:taxon-name><tp:taxon-name-part taxon-name-part-type="genus">Pinus</tp:taxon-name-part> <tp:taxon-name-part taxon-name-part-type="species">banksiana</tp:taxon-name-part></tp:taxon-name></italic> stand, Lindgren funnel traps (2, <abbrev xmlns:xlink="http://www.w3.org/1999/xlink" content-type="institution" xlink:title="Atlantic Forestry Centre, Fredericton, New Brunswick, Canada" xlink:type="simple">AFC</abbrev>; 1, <abbrev xmlns:xlink="http://www.w3.org/1999/xlink" content-type="institution" xlink:title="Reginald P. Webster Collection, Charters Settlement, New Brunswick, Canada" xlink:type="simple">RWC</abbrev>); Upper Graham Plains, <named-content xmlns:xlink="http://www.w3.org/1999/xlink" content-type="dwc:verbatimCoordinates" xlink:type="simple">47.1001°N, 66.8154°W</named-content>, <named-content xmlns:xlink="http://www.w3.org/1999/xlink" content-type="date" xlink:type="simple">24.VI–9.VII.2014</named-content>, <named-content xmlns:xlink="http://www.w3.org/1999/xlink" content-type="date" xlink:type="simple">9–24.VII.2014</named-content>, C. Alderson &amp; V. Webster // Old black spruce forest, Lindgren funnel traps (3, <abbrev xmlns:xlink="http://www.w3.org/1999/xlink" content-type="institution" xlink:title="Atlantic Forestry Centre, Fredericton, New Brunswick, Canada" xlink:type="simple">AFC</abbrev>; 1, <named-content xmlns:xlink="http://www.w3.org/1999/xlink" content-type="dwc:institutional_code" xlink:type="simple">NBM</named-content>). <bold>Queens Co.</bold>, Castaway Brook, <named-content xmlns:xlink="http://www.w3.org/1999/xlink" content-type="date" xlink:type="simple">5.VII.1968</named-content>, D.P. Pielou, Ex: <italic><tp:taxon-name><tp:taxon-name-part taxon-name-part-type="genus">Polyporus</tp:taxon-name-part> <tp:taxon-name-part taxon-name-part-type="species">betulinus</tp:taxon-name-part></tp:taxon-name></italic>, H-129 (1, <named-content xmlns:xlink="http://www.w3.org/1999/xlink" content-type="dwc:institutional_code" xlink:type="simple">CNC</named-content>). <bold>Restigouche Co.</bold>, Jacquet River Gorge P.N.A., <named-content xmlns:xlink="http://www.w3.org/1999/xlink" content-type="dwc:verbatimCoordinates" xlink:type="simple">47.8257°N, 66.0764°W</named-content>, <named-content xmlns:xlink="http://www.w3.org/1999/xlink" content-type="date" xlink:type="simple">25.VI–9.VII.2014</named-content>, C. Alderson &amp; V. Webster // Old <italic><tp:taxon-name><tp:taxon-name-part taxon-name-part-type="genus">Populus</tp:taxon-name-part> <tp:taxon-name-part taxon-name-part-type="species">balsamifera</tp:taxon-name-part></tp:taxon-name></italic> stand near river, Lindgren funnel trap in canopy of <italic><tp:taxon-name><tp:taxon-name-part taxon-name-part-type="genus">Populus</tp:taxon-name-part> <tp:taxon-name-part taxon-name-part-type="species">balsamifera</tp:taxon-name-part></tp:taxon-name></italic> (1, <named-content xmlns:xlink="http://www.w3.org/1999/xlink" content-type="dwc:institutional_code" xlink:type="simple">NBM</named-content>). <bold>Sunbury Co.</bold>, Acadia Research Forest, <named-content xmlns:xlink="http://www.w3.org/1999/xlink" content-type="dwc:verbatimCoordinates" xlink:type="simple">45.9866°N, 66.3441°W</named-content>, <named-content xmlns:xlink="http://www.w3.org/1999/xlink" content-type="date" xlink:type="simple">19–25.V.2009</named-content>, <named-content xmlns:xlink="http://www.w3.org/1999/xlink" content-type="date" xlink:type="simple">2–9.VI.2009</named-content>, <named-content xmlns:xlink="http://www.w3.org/1999/xlink" content-type="date" xlink:type="simple">9–16.VI.2009</named-content>, <named-content xmlns:xlink="http://www.w3.org/1999/xlink" content-type="date" xlink:type="simple">16–24.VI.2009</named-content>, <named-content xmlns:xlink="http://www.w3.org/1999/xlink" content-type="date" xlink:type="simple">24–30.VI.2009</named-content>, R.P. Webster &amp; M.-A. Giguère // Red spruce forest with red maple &amp; balsam fir, Lindgren <!--PageBreak-->funnel traps (3, <abbrev xmlns:xlink="http://www.w3.org/1999/xlink" content-type="institution" xlink:title="Coleção Entomológica do Laboratório de Sistemática e Biologia de Coleoptera, Universidade Federal de Viçosa, Viçosa, Minas Gerais, Brasil" xlink:type="simple">CELC</abbrev>; 2, <abbrev xmlns:xlink="http://www.w3.org/1999/xlink" content-type="institution" xlink:title="Atlantic Forestry Centre, Fredericton, New Brunswick, Canada" xlink:type="simple">AFC</abbrev>; 7, <abbrev xmlns:xlink="http://www.w3.org/1999/xlink" content-type="institution" xlink:title="Reginald P. Webster Collection, Charters Settlement, New Brunswick, Canada" xlink:type="simple">RWC</abbrev>). <bold>York Co.</bold>, 15 km W of Tracy off Rt. 645, <named-content xmlns:xlink="http://www.w3.org/1999/xlink" content-type="dwc:verbatimCoordinates" xlink:type="simple">45.6848°N, 66.8821°W</named-content>, <named-content xmlns:xlink="http://www.w3.org/1999/xlink" content-type="date" xlink:type="simple">15–21.VI.2009</named-content>, R.P. Webster &amp; M.-A. Giguère // Old red pine forest, Lindgren funnel traps (2, <abbrev xmlns:xlink="http://www.w3.org/1999/xlink" content-type="institution" xlink:title="Reginald P. Webster Collection, Charters Settlement, New Brunswick, Canada" xlink:type="simple">RWC</abbrev>); same locality data, forest type, and trap type but <named-content xmlns:xlink="http://www.w3.org/1999/xlink" content-type="date" xlink:type="simple">16–30.VI.2010</named-content>, R. Webster &amp; C. MacKay (1, <abbrev xmlns:xlink="http://www.w3.org/1999/xlink" content-type="institution" xlink:title="Atlantic Forestry Centre, Fredericton, New Brunswick, Canada" xlink:type="simple">AFC</abbrev>).</p></tp:treatment-sec><tp:treatment-sec sec-type="Distribution in Canada and Alaska"><title>Distribution in Canada and Alaska.</title><p>
                  <abbrev xmlns:xlink="http://www.w3.org/1999/xlink" xlink:title="New Brunswick" xlink:type="simple">NB</abbrev> (<xref ref-type="bibr" rid="B3">Bousquet et al. 2013</xref>). <italic><tp:taxon-name><tp:taxon-name-part taxon-name-part-type="genus">Hadreule</tp:taxon-name-part> <tp:taxon-name-part taxon-name-part-type="species">elongatula</tp:taxon-name-part></tp:taxon-name></italic> (Gyllenhal) is widespread throughout Europe, Siberia, and North Africa (<xref ref-type="bibr" rid="B15">Lawrence 1971</xref>). <xref ref-type="bibr" rid="B15">Lawrence (1971)</xref> hypothesized that the species would have a broader distribution in North America, but in the subsequent decades, it has been found only in <abbrev xmlns:xlink="http://www.w3.org/1999/xlink" xlink:title="New Brunswick" xlink:type="simple">NB</abbrev>, where it was first reported by <xref ref-type="bibr" rid="B28">Pielou and Verna (1968)</xref> from specimens reared from <italic><tp:taxon-name><tp:taxon-name-part taxon-name-part-type="genus">Piptoporus</tp:taxon-name-part> <tp:taxon-name-part taxon-name-part-type="species">betulinus</tp:taxon-name-part></tp:taxon-name></italic> (=<italic><tp:taxon-name><tp:taxon-name-part taxon-name-part-type="genus">Polyporus</tp:taxon-name-part> <tp:taxon-name-part taxon-name-part-type="species">betulinus</tp:taxon-name-part></tp:taxon-name></italic>) at two localities (reported above). It was probably introduced from Europe (<xref ref-type="bibr" rid="B15">Lawrence 1971</xref>). All recent records of this species from <abbrev xmlns:xlink="http://www.w3.org/1999/xlink" xlink:title="New Brunswick" xlink:type="simple">NB</abbrev> were based on specimens captured in Lindgren funnel traps. This species is widespread (seven localities) and fairly common in the province. This adventive species was captured mostly in conifer forests in <abbrev xmlns:xlink="http://www.w3.org/1999/xlink" xlink:title="New Brunswick" xlink:type="simple">NB</abbrev>.</p></tp:treatment-sec><tp:treatment-sec sec-type="Taxonomic notes"><title>Taxonomic notes.</title><p>It is worth mentioning that the correct spelling of the genus name is <italic><tp:taxon-name><tp:taxon-name-part taxon-name-part-type="genus">Hadreule</tp:taxon-name-part></tp:taxon-name></italic>, not <italic><tp:taxon-name><tp:taxon-name-part taxon-name-part-type="genus">Hadraule</tp:taxon-name-part></tp:taxon-name></italic> (see <xref ref-type="bibr" rid="B26">Orledge and Booth 2006</xref>). In several works, the publication date of this genus, described by Thomson, was cited as being 1863. In <xref ref-type="bibr" rid="B33">Thomson (1863)</xref> the spelling is “<italic><tp:taxon-name><tp:taxon-name-part taxon-name-part-type="genus">Hadraule</tp:taxon-name-part></tp:taxon-name></italic>”. However, the name was indeed proposed four years before by the same author, but spelled as “<italic><tp:taxon-name><tp:taxon-name-part taxon-name-part-type="genus">Hadreule</tp:taxon-name-part></tp:taxon-name></italic>” (<xref ref-type="bibr" rid="B32">Thomson 1859</xref>: 91). Therefore, “<italic><tp:taxon-name><tp:taxon-name-part taxon-name-part-type="genus">Hadraule</tp:taxon-name-part></tp:taxon-name></italic>” is an incorrect subsequent spelling.</p></tp:treatment-sec><tp:treatment-sec><!--Section generated to contain objects referenced in tp:taxon-treatment.--><fig id="F3" position="float" orientation="portrait"><label>Figures 10–16.</label><caption><p>Dorsal view of species from New Brunswick, Canada. <bold>10</bold> <italic><tp:taxon-name><tp:taxon-name-part taxon-name-part-type="genus">Dolichocis</tp:taxon-name-part> <tp:taxon-name-part taxon-name-part-type="species">laricinus</tp:taxon-name-part></tp:taxon-name></italic> (Mellié) <bold>11</bold> <italic><tp:taxon-name><tp:taxon-name-part taxon-name-part-type="genus">Dolichocis</tp:taxon-name-part> <tp:taxon-name-part taxon-name-part-type="species">manitoba</tp:taxon-name-part></tp:taxon-name></italic> Dury <bold>12</bold> <italic><tp:taxon-name><tp:taxon-name-part taxon-name-part-type="genus">Hadreule</tp:taxon-name-part> <tp:taxon-name-part taxon-name-part-type="species">elongatula</tp:taxon-name-part></tp:taxon-name></italic> (Gyllenhal) <bold>13</bold> <italic><tp:taxon-name><tp:taxon-name-part taxon-name-part-type="genus">Malacocis</tp:taxon-name-part> <tp:taxon-name-part taxon-name-part-type="species">brevicollis</tp:taxon-name-part></tp:taxon-name></italic> (Casey) <bold>14</bold> <italic><tp:taxon-name><tp:taxon-name-part taxon-name-part-type="genus">Orthocis</tp:taxon-name-part> <tp:taxon-name-part taxon-name-part-type="species">punctatus</tp:taxon-name-part></tp:taxon-name></italic> (Mellié) <bold>15</bold> <italic><tp:taxon-name><tp:taxon-name-part taxon-name-part-type="genus">Plesiocis</tp:taxon-name-part> <tp:taxon-name-part taxon-name-part-type="species">cribrum</tp:taxon-name-part></tp:taxon-name></italic> Casey <bold>16</bold> <italic><tp:taxon-name><tp:taxon-name-part taxon-name-part-type="genus">Octotemnus</tp:taxon-name-part> <tp:taxon-name-part taxon-name-part-type="species">glabriculus</tp:taxon-name-part></tp:taxon-name></italic> (Gyllenhal). Scale bar: 1 mm.</p></caption><graphic xmlns:xlink="http://www.w3.org/1999/xlink" xlink:href="zookeys-573-339-g003.jpg" position="float" orientation="portrait" xlink:type="simple" id="oo_82473.jpg"/></fig></tp:treatment-sec><ref-list><ref id="B3"><mixed-citation xmlns:xlink="http://www.w3.org/1999/xlink" xlink:type="simple">
          <person-group><name name-style="western"><surname>Bousquet</surname><given-names>Y</given-names></name><name name-style="western"><surname>Bouchard</surname><given-names>P</given-names></name><name name-style="western"><surname>Davies</surname><given-names>AE</given-names></name><name name-style="western"><surname>Sikes</surname><given-names>D</given-names></name></person-group> (<year>2013</year>) <source>Checklist of beetles (<tp:taxon-name><tp:taxon-name-part taxon-name-part-type="order">Coleoptera</tp:taxon-name-part></tp:taxon-name>) of Canada and Alaska.</source> <series>Pensoft Series Faunistica</series> <issue>No. 109</issue>, <publisher-loc>Sofia-Moscow</publisher-loc>, <size units="page">402 pp</size>.</mixed-citation></ref><ref id="B15"><mixed-citation xmlns:xlink="http://www.w3.org/1999/xlink" xlink:type="simple">
          <person-group><name name-style="western"><surname>Lawrence</surname><given-names>JF</given-names></name></person-group> (<year>1971</year>) <article-title>Revision of the North American <tp:taxon-name><tp:taxon-name-part taxon-name-part-type="family">Ciidae</tp:taxon-name-part></tp:taxon-name> (<tp:taxon-name><tp:taxon-name-part taxon-name-part-type="order">Coleoptera</tp:taxon-name-part></tp:taxon-name>).</article-title> <source>Bulletin of the Museum of Comparative Zoology</source> <volume>142</volume>: <fpage>419</fpage>–<lpage>522</lpage>.</mixed-citation></ref><ref id="B28"><mixed-citation xmlns:xlink="http://www.w3.org/1999/xlink" xlink:type="simple">
          <person-group><name name-style="western"><surname>Pielou</surname><given-names>DP</given-names></name><name name-style="western"><surname>Verna</surname><given-names>AN</given-names></name></person-group> (<year>1968</year>) <article-title>The arthropod fauna associated with the birch bracket fungus, <italic><tp:taxon-name><tp:taxon-name-part taxon-name-part-type="genus">Polyporus</tp:taxon-name-part> <tp:taxon-name-part taxon-name-part-type="species">betulinus</tp:taxon-name-part></tp:taxon-name></italic>, in eastern Canada.</article-title> <source>The Canadian Entomologist</source> <volume>100</volume>: <fpage>1179</fpage>–<lpage>1199</lpage>. doi: <ext-link xlink:type="simple" ext-link-type="doi" xlink:href="10.4039/Ent1001179-11">10.4039/Ent1001179-11</ext-link></mixed-citation></ref><ref id="B26"><mixed-citation xmlns:xlink="http://www.w3.org/1999/xlink" xlink:type="simple">
          <person-group><name name-style="western"><surname>Orledge</surname><given-names>GM</given-names></name><name name-style="western"><surname>Booth</surname><given-names>RG</given-names></name></person-group> (<year>2006</year>) <article-title>An annotated checklist of British and Irish <tp:taxon-name><tp:taxon-name-part taxon-name-part-type="family">Ciidae</tp:taxon-name-part></tp:taxon-name> with revisionary notes.</article-title> <source>The Coleopterist</source> <volume>15</volume>(<issue>1</issue>): <fpage>1</fpage>–<lpage>16</lpage>.</mixed-citation></ref><ref id="B33"><mixed-citation xmlns:xlink="http://www.w3.org/1999/xlink" xlink:type="simple">
          <person-group><name name-style="western"><surname>Thomson</surname><given-names>CG</given-names></name></person-group> (<year>1863</year>) <source>Skandinaviens <tp:taxon-name><tp:taxon-name-part taxon-name-part-type="order">Coleoptera</tp:taxon-name-part></tp:taxon-name>, synoptiskt bearbetade. Tom. V.</source> <publisher-name>Lundbergska Boktryckeriet</publisher-name>, <publisher-loc>Lund</publisher-loc>, <size units="page">340 pp</size>. <comment>[1863 (title page); Sep-Oct 1863 (Allgem. Bibliogr. Monatl. Verz.)]</comment></mixed-citation></ref><ref id="B32"><mixed-citation xmlns:xlink="http://www.w3.org/1999/xlink" xlink:type="simple">
          <person-group><name name-style="western"><surname>Thomson</surname><given-names>CG</given-names></name></person-group> (<year>1859</year>) <source>Skandinaviens <tp:taxon-name><tp:taxon-name-part taxon-name-part-type="order">Coleoptera</tp:taxon-name-part></tp:taxon-name>, synoptiskt bearbetade</source>. <volume>Tom. I</volume>. <publisher-name>Berlingska Boktryckeriet</publisher-name>, <publisher-loc>Lund</publisher-loc>, <size units="page">[3] + 290 pp</size>. <comment>[Apr 1859 (date of Förord); before 14 Dec 1859 (Öfvers. K. Vetensk.-Akad. Förh. 16 (10): 448)]</comment></mixed-citation></ref></ref-list></tp:taxon-treatment>
