# Supplementary material for: The Ciidae (Coleoptera) of New Brunswick, Canada: New records and new synonyms
Source: Zookeys. 2016 Mar 24;(573):339–66. doi: 10.3897/zookeys.573.7445 (PMC4829931; doi:10.3897/zookeys.573.7445)
Supplement: XML Treatment for Octotemnus glabriculus [file zookeys.573.7445-treatment17.xml]

<!DOCTYPE tp:taxon-treatment
  PUBLIC "-//TaxonX//DTD Taxonomic Treatment Publishing DTD v0 20100105//EN" "tax-treatment-NSO.dtd">
<tp:taxon-treatment xmlns:tp="http://www.plazi.org/taxpub"><tp:treatment-meta><kwd-group><label>Taxon classification</label><kwd><named-content content-type="kingdom">Animalia</named-content></kwd><kwd><named-content content-type="order">Coleoptera</named-content></kwd><kwd><named-content content-type="family">Ciidae</named-content></kwd></kwd-group><mixed-citation publication-type="journal"><person-group><name><surname>Lopes-Andrade</surname><given-names>Cristiano</given-names></name><name><surname>Webster</surname><given-names>Reginald P.</given-names></name><name><surname>Webster</surname><given-names>Vincent L.</given-names></name><name><surname>Alderson</surname><given-names>Chantelle A.</given-names></name><name><surname>Hughes</surname><given-names>Cory C.</given-names></name><name><surname>Sweeney</surname><given-names>Jon D.</given-names></name></person-group><article-title>The <tp:taxon-name><tp:taxon-name-part taxon-name-part-type="family">Ciidae</tp:taxon-name-part></tp:taxon-name> (<tp:taxon-name><tp:taxon-name-part taxon-name-part-type="order">Coleoptera</tp:taxon-name-part></tp:taxon-name>) of New Brunswick, Canada: New records and new synonyms</article-title><source>Zookeys</source><day>24</day><month>3</month><year>2016</year><volume>2016</volume><issue>573</issue><fpage>339</fpage><lpage>366</lpage><pub-id pub-id-type="doi">10.3897/zookeys.573.7445</pub-id></mixed-citation></tp:treatment-meta><tp:nomenclature><tp:taxon-name>
                  <tp:taxon-name-part taxon-name-part-type="genus">Octotemnus</tp:taxon-name-part>
                  <tp:taxon-name-part taxon-name-part-type="species">glabriculus</tp:taxon-name-part>
                </tp:taxon-name><tp:taxon-authority>(Gyllenhal, 1827)*</tp:taxon-authority><xref ref-type="fig" rid="F3">Fig. 16</xref><tp:nomenclature-citation-list><tp:nomenclature-citation><tp:taxon-name><tp:taxon-name-part taxon-name-part-type="genus">Cis</tp:taxon-name-part> <tp:taxon-name-part taxon-name-part-type="species">glabriculus</tp:taxon-name-part></tp:taxon-name><comment> Gyllenhal, 1827: 629</comment></tp:nomenclature-citation><tp:nomenclature-citation><tp:taxon-name><tp:taxon-name-part taxon-name-part-type="genus">Octotemnus</tp:taxon-name-part> <tp:taxon-name-part taxon-name-part-type="species">denudatus</tp:taxon-name-part></tp:taxon-name><comment> Casey, 1898: 91, <bold>new synonym</bold>; <xref ref-type="bibr" rid="B7">Dury 1917</xref>: 27 (as syn. of <tp:taxon-name><tp:taxon-name-part taxon-name-part-type="genus">Octotemnus</tp:taxon-name-part> <tp:taxon-name-part taxon-name-part-type="species">laevis</tp:taxon-name-part></tp:taxon-name> Casey)</comment></tp:nomenclature-citation><tp:nomenclature-citation><tp:taxon-name><tp:taxon-name-part taxon-name-part-type="genus">Octotemnus</tp:taxon-name-part> <tp:taxon-name-part taxon-name-part-type="species">laevis</tp:taxon-name-part></tp:taxon-name><comment> Casey, 1898: 91, <bold>new synonym</bold></comment></tp:nomenclature-citation><!--PageBreak--></tp:nomenclature-citation-list></tp:nomenclature><tp:treatment-sec sec-type="material"><title>Material examined.</title><p>
                  <bold>New Brunswick, Carleton Co.</bold>, Jackson Falls, “Bell Forest”, <named-content xmlns:xlink="http://www.w3.org/1999/xlink" content-type="dwc:verbatimCoordinates" xlink:type="simple">46.2204°N, 67.7274°W</named-content>, <named-content xmlns:xlink="http://www.w3.org/1999/xlink" content-type="date" xlink:type="simple">8.VIII.2006</named-content>, R.P. Webster // Hardwood forest, on polypore fungus on dead standing beech (1, <abbrev xmlns:xlink="http://www.w3.org/1999/xlink" content-type="institution" xlink:title="Atlantic Forestry Centre, Fredericton, New Brunswick, Canada" xlink:type="simple">AFC</abbrev>; 1, <abbrev xmlns:xlink="http://www.w3.org/1999/xlink" content-type="institution" xlink:title="Reginald P. Webster Collection, Charters Settlement, New Brunswick, Canada" xlink:type="simple">RWC</abbrev>); same locality but <named-content xmlns:xlink="http://www.w3.org/1999/xlink" content-type="dwc:verbatimCoordinates" xlink:type="simple">46.2200°N, 67.7231°W</named-content>, <named-content xmlns:xlink="http://www.w3.org/1999/xlink" content-type="date" xlink:type="simple">6.V.2007</named-content>, R.P. Webster // Rich Appalachian hardwood forest, on fleshy polypore (bracket) fungi on dead standing beech (1, <abbrev xmlns:xlink="http://www.w3.org/1999/xlink" content-type="institution" xlink:title="Atlantic Forestry Centre, Fredericton, New Brunswick, Canada" xlink:type="simple">AFC</abbrev>); same locality and forest type but <named-content xmlns:xlink="http://www.w3.org/1999/xlink" content-type="date" xlink:type="simple">12.IX.2008</named-content>, R.P. Webster // in fleshy polypore mushroom on beech log (1, <abbrev xmlns:xlink="http://www.w3.org/1999/xlink" content-type="institution" xlink:title="Reginald P. Webster Collection, Charters Settlement, New Brunswick, Canada" xlink:type="simple">RWC</abbrev>); same locality and habitat data but <named-content xmlns:xlink="http://www.w3.org/1999/xlink" content-type="date" xlink:type="simple">12–19.VI.2008</named-content>, R. P. Webster // Lindgren funnel trap (1, <abbrev xmlns:xlink="http://www.w3.org/1999/xlink" content-type="institution" xlink:title="Atlantic Forestry Centre, Fredericton, New Brunswick, Canada" xlink:type="simple">AFC</abbrev>). <bold>Queens Co.</bold>, Cranberry Lake P.N.A., <named-content xmlns:xlink="http://www.w3.org/1999/xlink" content-type="dwc:verbatimCoordinates" xlink:type="simple">46.1125°N, 65.6075°W</named-content>, <named-content xmlns:xlink="http://www.w3.org/1999/xlink" content-type="date" xlink:type="simple">11–18.VI.2009</named-content>, R.P. Webster &amp; M.-A. Giguère, coll. // Old red oak forest, Lindgren funnel trap (1, <abbrev xmlns:xlink="http://www.w3.org/1999/xlink" content-type="institution" xlink:title="Reginald P. Webster Collection, Charters Settlement, New Brunswick, Canada" xlink:type="simple">RWC</abbrev>). <bold>Sunbury Co.</bold>, Acadia Research Forest, <named-content xmlns:xlink="http://www.w3.org/1999/xlink" content-type="dwc:verbatimCoordinates" xlink:type="simple">45.9866°N, 66.3441°W</named-content>, <named-content xmlns:xlink="http://www.w3.org/1999/xlink" content-type="date" xlink:type="simple">9–16.VI.2009</named-content>, R.P. Webster &amp; M.-A. Giguère // Red spruce forest with red maple &amp; balsam fir, Lindgren funnel trap (1, <abbrev xmlns:xlink="http://www.w3.org/1999/xlink" content-type="institution" xlink:title="Reginald P. Webster Collection, Charters Settlement, New Brunswick, Canada" xlink:type="simple">RWC</abbrev>). <bold>York Co.</bold>, Charters Settlement, <named-content xmlns:xlink="http://www.w3.org/1999/xlink" content-type="dwc:verbatimCoordinates" xlink:type="simple">45.8286°N, 66.7365°W</named-content>, <named-content xmlns:xlink="http://www.w3.org/1999/xlink" content-type="date" xlink:type="simple">15.IX.2006</named-content>, R.P. Webster // Mixed mature forest, on polypore fungi on tree trunk (1, <abbrev xmlns:xlink="http://www.w3.org/1999/xlink" content-type="institution" xlink:title="Reginald P. Webster Collection, Charters Settlement, New Brunswick, Canada" xlink:type="simple">RWC</abbrev>); same locality but <named-content xmlns:xlink="http://www.w3.org/1999/xlink" content-type="date" xlink:type="simple">5.V.2005</named-content> // Mixed forest, in fleshy polypore fungi on stump (1, <abbrev xmlns:xlink="http://www.w3.org/1999/xlink" content-type="institution" xlink:title="Coleção Entomológica do Laboratório de Sistemática e Biologia de Coleoptera, Universidade Federal de Viçosa, Viçosa, Minas Gerais, Brasil" xlink:type="simple">CELC</abbrev>); 15 km W of Tracy off Rt. 645, <named-content xmlns:xlink="http://www.w3.org/1999/xlink" content-type="dwc:verbatimCoordinates" xlink:type="simple">45.6848°N, 66.8821°W</named-content>, <named-content xmlns:xlink="http://www.w3.org/1999/xlink" content-type="date" xlink:type="simple">1–8.VI.2009</named-content>, R. Webster &amp; M.-A. Giguère, coll. // Old red pine forest, Lindgren funnel traps (1, <abbrev xmlns:xlink="http://www.w3.org/1999/xlink" content-type="institution" xlink:title="Atlantic Forestry Centre, Fredericton, New Brunswick, Canada" xlink:type="simple">AFC</abbrev>; 1, <abbrev xmlns:xlink="http://www.w3.org/1999/xlink" content-type="institution" xlink:title="Coleção Entomológica do Laboratório de Sistemática e Biologia de Coleoptera, Universidade Federal de Viçosa, Viçosa, Minas Gerais, Brasil" xlink:type="simple">CELC</abbrev>; 3, <abbrev xmlns:xlink="http://www.w3.org/1999/xlink" content-type="institution" xlink:title="Reginald P. Webster Collection, Charters Settlement, New Brunswick, Canada" xlink:type="simple">RWC</abbrev>); Douglas, Currie Mountain, <named-content xmlns:xlink="http://www.w3.org/1999/xlink" content-type="dwc:verbatimCoordinates" xlink:type="simple">45.9844°N, 66.7592°W</named-content>, <named-content xmlns:xlink="http://www.w3.org/1999/xlink" content-type="date" xlink:type="simple">24.VI-9.VII.2013</named-content>, C. Alderson &amp; V. Webster // Mixed forest with <italic><tp:taxon-name><tp:taxon-name-part taxon-name-part-type="genus">Quercus</tp:taxon-name-part> <tp:taxon-name-part taxon-name-part-type="species">rubra</tp:taxon-name-part></tp:taxon-name></italic>, Lindgren funnel trap in canopy of <italic><tp:taxon-name><tp:taxon-name-part taxon-name-part-type="genus">Quercus</tp:taxon-name-part> <tp:taxon-name-part taxon-name-part-type="species">rubra</tp:taxon-name-part></tp:taxon-name></italic> (1, <abbrev xmlns:xlink="http://www.w3.org/1999/xlink" content-type="institution" xlink:title="Reginald P. Webster Collection, Charters Settlement, New Brunswick, Canada" xlink:type="simple">RWC</abbrev>); Canterbury, Eel River P.N.A., <named-content xmlns:xlink="http://www.w3.org/1999/xlink" content-type="dwc:verbatimCoordinates" xlink:type="simple">45.8966°N, 67.6345°W</named-content>, <named-content xmlns:xlink="http://www.w3.org/1999/xlink" content-type="date" xlink:type="simple">2–20.VI.2014</named-content>, C. Alderson &amp; V. Webster // Old-growth eastern white cedar swamp &amp; fen, Lindgren funnel traps (1, <named-content xmlns:xlink="http://www.w3.org/1999/xlink" content-type="dwc:institutional_code" xlink:type="simple">NBM</named-content>; 1, <abbrev xmlns:xlink="http://www.w3.org/1999/xlink" content-type="institution" xlink:title="Reginald P. Webster Collection, Charters Settlement, New Brunswick, Canada" xlink:type="simple">RWC</abbrev>).</p></tp:treatment-sec><tp:treatment-sec sec-type="Distribution in Canada and Alaska"><title>Distribution in Canada and Alaska.</title><p>
                  <abbrev xmlns:xlink="http://www.w3.org/1999/xlink" xlink:title="Alaska" xlink:type="simple">AK</abbrev>, <abbrev xmlns:xlink="http://www.w3.org/1999/xlink" xlink:title="British Columbia" xlink:type="simple">BC</abbrev>, <abbrev xmlns:xlink="http://www.w3.org/1999/xlink" xlink:title="Alberta" xlink:type="simple">AB</abbrev>, <abbrev xmlns:xlink="http://www.w3.org/1999/xlink" xlink:title="Saskatchewan" xlink:type="simple">SK</abbrev>, <abbrev xmlns:xlink="http://www.w3.org/1999/xlink" xlink:title="Manitoba" xlink:type="simple">MB</abbrev>, <abbrev xmlns:xlink="http://www.w3.org/1999/xlink" xlink:title="Ontario" xlink:type="simple">ON</abbrev>, <abbrev xmlns:xlink="http://www.w3.org/1999/xlink" xlink:title="Quebec" xlink:type="simple">QC</abbrev>, <abbrev xmlns:xlink="http://www.w3.org/1999/xlink" xlink:title="New Brunswick" xlink:type="simple">NB</abbrev>, <abbrev xmlns:xlink="http://www.w3.org/1999/xlink" xlink:title="Nova Scotia" xlink:type="simple">NS</abbrev>, NF (<xref ref-type="bibr" rid="B3">Bousquet et al. 2013</xref>). Most records of <italic><tp:taxon-name><tp:taxon-name-part taxon-name-part-type="genus">Octotemnus</tp:taxon-name-part> <tp:taxon-name-part taxon-name-part-type="species">glabriculus</tp:taxon-name-part></tp:taxon-name></italic> from <abbrev xmlns:xlink="http://www.w3.org/1999/xlink" xlink:title="New Brunswick" xlink:type="simple">NB</abbrev> were based on specimens captured in Lindgren funnel traps. This species is currently known from seven localities from hardwood, mixed, and conifer forests in southern <abbrev xmlns:xlink="http://www.w3.org/1999/xlink" xlink:title="New Brunswick" xlink:type="simple">NB</abbrev>. Adults were collected from polypore fungi at several sites. This species was previously reported from <abbrev xmlns:xlink="http://www.w3.org/1999/xlink" xlink:title="New Brunswick" xlink:type="simple">NB</abbrev> by <xref ref-type="bibr" rid="B23">McNamara (1991)</xref> but without supporting data.</p></tp:treatment-sec><tp:treatment-sec sec-type="Taxonomic notes"><title>Taxonomic notes.</title><p>The possible synonymy of <italic><tp:taxon-name><tp:taxon-name-part taxon-name-part-type="genus">Octotemnus</tp:taxon-name-part> <tp:taxon-name-part taxon-name-part-type="species">glabriculus</tp:taxon-name-part></tp:taxon-name></italic> (Gyllenhal) and <italic><tp:taxon-name><tp:taxon-name-part taxon-name-part-type="genus">Octotemnus</tp:taxon-name-part> <tp:taxon-name-part taxon-name-part-type="species">laevis</tp:taxon-name-part></tp:taxon-name></italic> (Casey) was first proposed by <xref ref-type="bibr" rid="B15">Lawrence (1971)</xref> and corroborated by subsequent molecular analyses (<xref ref-type="bibr" rid="B4">Buder et al. 2008</xref>; <xref ref-type="bibr" rid="B20">Lopes-Andrade and Grebennikov 2015</xref>). The type locality of <italic><tp:taxon-name><tp:taxon-name-part taxon-name-part-type="genus">Octotemnus</tp:taxon-name-part> <tp:taxon-name-part taxon-name-part-type="species">glabriculus</tp:taxon-name-part></tp:taxon-name></italic> is Sweden, and specimens from England, Germany, Poland, Sweden, and a few other European countries were examined. The type locality of <italic><tp:taxon-name><tp:taxon-name-part taxon-name-part-type="genus">Octotemnus</tp:taxon-name-part> <tp:taxon-name-part taxon-name-part-type="species">laevis</tp:taxon-name-part></tp:taxon-name></italic> is Rhode Island (USA), a locality on the northeastern coast and about 500 linear km south of <abbrev xmlns:xlink="http://www.w3.org/1999/xlink" xlink:title="New Brunswick" xlink:type="simple">NB</abbrev>, and specimens from western and eastern localities in Canada and USA were examined. It is important to note that specimens from the same populations with published molecular data of both <italic><tp:taxon-name><tp:taxon-name-part taxon-name-part-type="genus">Octotemnus</tp:taxon-name-part> <tp:taxon-name-part taxon-name-part-type="species">glabriculus</tp:taxon-name-part></tp:taxon-name></italic> and <italic><tp:taxon-name><tp:taxon-name-part taxon-name-part-type="genus">Octotemnus</tp:taxon-name-part> <tp:taxon-name-part taxon-name-part-type="species">laevis</tp:taxon-name-part></tp:taxon-name></italic> (see <xref ref-type="bibr" rid="B4">Buder et al. 2008</xref>) were also dissected and compared. The aedeagus in males from USA and Canada are exactly the same as in European specimens. Based on these observations and on previous morphological (e.g., <xref ref-type="bibr" rid="B15">Lawrence 1971</xref>) and molecular studies (<xref ref-type="bibr" rid="B4">Buder et al. 2008</xref>, <xref ref-type="bibr" rid="B20">Lopes-Andrade and Grebennikov 2015</xref>), we propose the synonymization of <italic><tp:taxon-name><tp:taxon-name-part taxon-name-part-type="genus">Octotemnus</tp:taxon-name-part> <tp:taxon-name-part taxon-name-part-type="species">glabriculus</tp:taxon-name-part></tp:taxon-name></italic> and <italic><tp:taxon-name><tp:taxon-name-part taxon-name-part-type="genus">Octotemnus</tp:taxon-name-part> <tp:taxon-name-part taxon-name-part-type="species">laevis</tp:taxon-name-part></tp:taxon-name></italic>. <italic><tp:taxon-name><tp:taxon-name-part taxon-name-part-type="genus">Octotemnus</tp:taxon-name-part> <tp:taxon-name-part taxon-name-part-type="species">denudatus</tp:taxon-name-part></tp:taxon-name></italic> Casey was previously synonymized with <italic><tp:taxon-name><tp:taxon-name-part taxon-name-part-type="genus">Octotemnus</tp:taxon-name-part> <tp:taxon-name-part taxon-name-part-type="species">laevis</tp:taxon-name-part></tp:taxon-name></italic>; we agree with this synonym and, consequently, <italic><tp:taxon-name><tp:taxon-name-part taxon-name-part-type="genus">Octotemnus</tp:taxon-name-part> <tp:taxon-name-part taxon-name-part-type="species">denudatus</tp:taxon-name-part></tp:taxon-name></italic> is here proposed as a new synonym of <italic><tp:taxon-name><tp:taxon-name-part taxon-name-part-type="genus">Octotemnus</tp:taxon-name-part> <tp:taxon-name-part taxon-name-part-type="species">glabriculus</tp:taxon-name-part></tp:taxon-name></italic>. <italic><tp:taxon-name><tp:taxon-name-part taxon-name-part-type="genus">Octotemnus</tp:taxon-name-part></tp:taxon-name></italic> Mellié <!--PageBreak-->is highly diversified in the Palaearctic region (<xref ref-type="bibr" rid="B12">Kawanabe 2002</xref>), and only <italic><tp:taxon-name><tp:taxon-name-part taxon-name-part-type="genus">Octotemnus</tp:taxon-name-part> <tp:taxon-name-part taxon-name-part-type="species">glabriculus</tp:taxon-name-part></tp:taxon-name></italic> is officially reported from North America. There seems to be no native species of the genus restricted to North America. <italic><tp:taxon-name><tp:taxon-name-part taxon-name-part-type="genus">Octotemnus</tp:taxon-name-part> <tp:taxon-name-part taxon-name-part-type="species">glabriculus</tp:taxon-name-part></tp:taxon-name></italic> is widespread in the Holarctic region and seems to be closely related to <italic><tp:taxon-name><tp:taxon-name-part taxon-name-part-type="genus">Octotemnus</tp:taxon-name-part> <tp:taxon-name-part taxon-name-part-type="species">omogensis</tp:taxon-name-part></tp:taxon-name></italic> Miyatake from Japan and <italic><tp:taxon-name><tp:taxon-name-part taxon-name-part-type="genus">Octotemnus</tp:taxon-name-part> <tp:taxon-name-part taxon-name-part-type="species">rugosopunctatus</tp:taxon-name-part></tp:taxon-name></italic> Drogvalenko from the Caucasus.</p></tp:treatment-sec><tp:treatment-sec><!--Section generated to contain objects referenced in tp:taxon-treatment.--><fig id="F3" position="float" orientation="portrait"><label>Figures 10–16.</label><caption><p>Dorsal view of species from New Brunswick, Canada. <bold>10</bold> <italic><tp:taxon-name><tp:taxon-name-part taxon-name-part-type="genus">Dolichocis</tp:taxon-name-part> <tp:taxon-name-part taxon-name-part-type="species">laricinus</tp:taxon-name-part></tp:taxon-name></italic> (Mellié) <bold>11</bold> <italic><tp:taxon-name><tp:taxon-name-part taxon-name-part-type="genus">Dolichocis</tp:taxon-name-part> <tp:taxon-name-part taxon-name-part-type="species">manitoba</tp:taxon-name-part></tp:taxon-name></italic> Dury <bold>12</bold> <italic><tp:taxon-name><tp:taxon-name-part taxon-name-part-type="genus">Hadreule</tp:taxon-name-part> <tp:taxon-name-part taxon-name-part-type="species">elongatula</tp:taxon-name-part></tp:taxon-name></italic> (Gyllenhal) <bold>13</bold> <italic><tp:taxon-name><tp:taxon-name-part taxon-name-part-type="genus">Malacocis</tp:taxon-name-part> <tp:taxon-name-part taxon-name-part-type="species">brevicollis</tp:taxon-name-part></tp:taxon-name></italic> (Casey) <bold>14</bold> <italic><tp:taxon-name><tp:taxon-name-part taxon-name-part-type="genus">Orthocis</tp:taxon-name-part> <tp:taxon-name-part taxon-name-part-type="species">punctatus</tp:taxon-name-part></tp:taxon-name></italic> (Mellié) <bold>15</bold> <italic><tp:taxon-name><tp:taxon-name-part taxon-name-part-type="genus">Plesiocis</tp:taxon-name-part> <tp:taxon-name-part taxon-name-part-type="species">cribrum</tp:taxon-name-part></tp:taxon-name></italic> Casey <bold>16</bold> <italic><tp:taxon-name><tp:taxon-name-part taxon-name-part-type="genus">Octotemnus</tp:taxon-name-part> <tp:taxon-name-part taxon-name-part-type="species">glabriculus</tp:taxon-name-part></tp:taxon-name></italic> (Gyllenhal). Scale bar: 1 mm.</p></caption><graphic xmlns:xlink="http://www.w3.org/1999/xlink" xlink:href="zookeys-573-339-g003.jpg" position="float" orientation="portrait" xlink:type="simple" id="oo_82473.jpg"/></fig></tp:treatment-sec><ref-list><ref id="B7"><mixed-citation xmlns:xlink="http://www.w3.org/1999/xlink" xlink:type="simple">
          <person-group><name name-style="western"><surname>Dury</surname><given-names>C</given-names></name></person-group> (<year>1917</year>) <article-title>Synopsis of the coleopterous family <tp:taxon-name><tp:taxon-name-part taxon-name-part-type="family">Ciidae</tp:taxon-name-part></tp:taxon-name> (<tp:taxon-name><tp:taxon-name-part taxon-name-part-type="family">Ciidae</tp:taxon-name-part></tp:taxon-name>) of America north of Mexico.</article-title> <source>Journal of the Cincinnati Society of Natural History</source> <volume>22</volume>(<issue>2</issue>): <fpage>1</fpage>–<lpage>27</lpage>.</mixed-citation></ref><ref id="B3"><mixed-citation xmlns:xlink="http://www.w3.org/1999/xlink" xlink:type="simple">
          <person-group><name name-style="western"><surname>Bousquet</surname><given-names>Y</given-names></name><name name-style="western"><surname>Bouchard</surname><given-names>P</given-names></name><name name-style="western"><surname>Davies</surname><given-names>AE</given-names></name><name name-style="western"><surname>Sikes</surname><given-names>D</given-names></name></person-group> (<year>2013</year>) <source>Checklist of beetles (<tp:taxon-name><tp:taxon-name-part taxon-name-part-type="order">Coleoptera</tp:taxon-name-part></tp:taxon-name>) of Canada and Alaska.</source> <series>Pensoft Series Faunistica</series> <issue>No. 109</issue>, <publisher-loc>Sofia-Moscow</publisher-loc>, <size units="page">402 pp</size>.</mixed-citation></ref><ref id="B23"><mixed-citation xmlns:xlink="http://www.w3.org/1999/xlink" xlink:type="simple">
          <person-group><name name-style="western"><surname>McNamara</surname><given-names>J</given-names></name></person-group> (<year>1991</year>) <article-title>Family <tp:taxon-name><tp:taxon-name-part taxon-name-part-type="family">Ciidae</tp:taxon-name-part></tp:taxon-name>.</article-title> In: <person-group><name name-style="western"><surname>Bousquet</surname><given-names>Y</given-names></name></person-group> (<role>Ed.</role>) <source>Checklist of Beetles of Canada and Alaska</source>. <publisher-name>Research Branch, Agriculture Canada</publisher-name>, <publisher-loc>Ottawa</publisher-loc>, <issue>Publication 1861/E</issue>, <publisher-loc>Ottawa, Ontario</publisher-loc>, <fpage>244</fpage>–<lpage>245</lpage>.</mixed-citation></ref><ref id="B15"><mixed-citation xmlns:xlink="http://www.w3.org/1999/xlink" xlink:type="simple">
          <person-group><name name-style="western"><surname>Lawrence</surname><given-names>JF</given-names></name></person-group> (<year>1971</year>) <article-title>Revision of the North American <tp:taxon-name><tp:taxon-name-part taxon-name-part-type="family">Ciidae</tp:taxon-name-part></tp:taxon-name> (<tp:taxon-name><tp:taxon-name-part taxon-name-part-type="order">Coleoptera</tp:taxon-name-part></tp:taxon-name>).</article-title> <source>Bulletin of the Museum of Comparative Zoology</source> <volume>142</volume>: <fpage>419</fpage>–<lpage>522</lpage>.</mixed-citation></ref><ref id="B4"><mixed-citation xmlns:xlink="http://www.w3.org/1999/xlink" xlink:type="simple">
          <person-group><name name-style="western"><surname>Buder</surname><given-names>G</given-names></name><name name-style="western"><surname>Grossmann</surname><given-names>C</given-names></name><name name-style="western"><surname>Hundsdoerfer</surname><given-names>A</given-names></name><name name-style="western"><surname>Klass</surname><given-names>K-D</given-names></name></person-group> (<year>2008</year>) <article-title>A contribution to the phylogeny of the <tp:taxon-name><tp:taxon-name-part taxon-name-part-type="family">Ciidae</tp:taxon-name-part></tp:taxon-name> and its relationship with other cucujoid and tenebrionoid beetles (<tp:taxon-name><tp:taxon-name-part taxon-name-part-type="order">Coleoptera</tp:taxon-name-part></tp:taxon-name>: <tp:taxon-name><tp:taxon-name-part taxon-name-part-type="infraorder">Cucujiformia</tp:taxon-name-part></tp:taxon-name>).</article-title> <source>Arthropod Systematics &amp; Phylogeny</source> <volume>66</volume>: <fpage>165</fpage>–<lpage>190</lpage>.</mixed-citation></ref><ref id="B20"><mixed-citation xmlns:xlink="http://www.w3.org/1999/xlink" xlink:type="simple">
          <person-group><name name-style="western"><surname>Lopes-Andrade</surname><given-names>C</given-names></name><name name-style="western"><surname>Grebennikov</surname><given-names>VV</given-names></name></person-group> (<year>2015</year>) <article-title>First record and five new species of <tp:taxon-name><tp:taxon-name-part taxon-name-part-type="tribe">Xylographellini</tp:taxon-name-part></tp:taxon-name> (<tp:taxon-name><tp:taxon-name-part taxon-name-part-type="order">Coleoptera</tp:taxon-name-part></tp:taxon-name>: <tp:taxon-name><tp:taxon-name-part taxon-name-part-type="family">Ciidae</tp:taxon-name-part></tp:taxon-name>) from China, with online DNA barcode library of the family.</article-title> <source>Zootaxa</source> <volume>4006</volume>(<issue>3</issue>): <fpage>463</fpage>–<lpage>480</lpage>. doi: <ext-link xlink:type="simple" ext-link-type="doi" xlink:href="10.11646/zootaxa.4006.3.3">10.11646/zootaxa.4006.3.3</ext-link></mixed-citation></ref><ref id="B12"><mixed-citation xmlns:xlink="http://www.w3.org/1999/xlink" xlink:type="simple">
          <person-group><name name-style="western"><surname>Kawanabe</surname><given-names>M</given-names></name></person-group> (<year>2002</year>) <article-title>A revision of the genus <italic><tp:taxon-name><tp:taxon-name-part taxon-name-part-type="genus">Octotemnus</tp:taxon-name-part></tp:taxon-name></italic> (<tp:taxon-name><tp:taxon-name-part taxon-name-part-type="order">Coleoptera</tp:taxon-name-part></tp:taxon-name>, <tp:taxon-name><tp:taxon-name-part taxon-name-part-type="family">Ciidae</tp:taxon-name-part></tp:taxon-name>) from Japan.</article-title> <source>Japanese Journal of Systematic Entomology</source> <volume>8</volume>(<issue>2</issue>): <fpage>243</fpage>–<lpage>267</lpage>.</mixed-citation></ref></ref-list></tp:taxon-treatment>
